# Supplementary material for: A 1-week diet break improves muscle endurance during an intermittent dieting regime in adult athletes: A pre-specified secondary analysis of the ICECAP trial
Source: PLoS One. 2021 Feb 25;16(2):e0247292. doi: 10.1371/journal.pone.0247292 (PMC7906362; doi:10.1371/journal.pone.0247292)
Supplement: S1 File — (CSV) [file pone.0247292.s001.csv]

GHR 15	GHR 16	LEP 15	LEP 16	PYY 15	PYY 16	IGF 15	IGF 16	T3 15	T3 16	TES 15	TES 16
151	119	827	849	80	62.6	170	140	2.71	2.85	0.3	0.47
109	373	778	852	100.3	86.6	211	234	4.42	4.13	2.81	2.19
89	214	55	88	70	76.2	142	175	3.28	3.63	3.73	3.83
136	76	9600	13661	56.7	40	223	216	3.96	3.81	0.14	0.14
41	50	619	1226	76.2	55.1	175	211	3.56	4	3.79	4.49
100	193	67	218	88.1	91.1	163	199	3.94	4.68	4.87	4.64
360	182	493	160	159	104.9	180	145	3.15	3.27	0.33	0.18
65	93	45	82	202.3	250.4	93	142	3.57	4.9	2.96	5.4
150	123	1529	1361	70	95.2	213	252	4.52	4.47	4.05	3.59
114	126	5297	3573	67.7	58.3	261	289	2.87	3.13	0.07	0.08
33	33	830	830	85.8	85.8	177	177	5.59	5.59	2.75	2.75
68	68	2087	2087	80.8	80.8	170	170	4.66	4.66	1.8	1.8
415	359	2602	2370	73.2	102.6	202	201	3.04	2.95	0.12	0.12
