# Supplementary material for: A 1-week diet break improves muscle endurance during an intermittent dieting regime in adult athletes: A pre-specified secondary analysis of the ICECAP trial
Source: PLoS One. 2021 Feb 25;16(2):e0247292. doi: 10.1371/journal.pone.0247292 (PMC7906362; doi:10.1371/journal.pone.0247292)
Supplement: S2 File — (CSV) [file pone.0247292.s002.csv]

PEAK T FLEX 12/15	DB16		PEAK T EX 12/15	DB16		AV P FLEX 12/15	DB16		AV P EX 12/15	DB16		TOTAL W END FLEX 12/15	DB16		TOTAL W END EX 12/15	DB16		WORK LAST 1/3 END FLEX 12/15	DB16		WORK LAST 1/3 END EX 12/15	DB16
83.2	89		84	78.4		73.1	72.6		69.4	67.4		1041.7	1377.2		818.3	1310.7		292.1	378.8		248.5	379.7
26.5	26.5		25.5	25.5		16	16		19	19		465.1	465.1		363.3	363.3		120.1	120.1		107.5	107.5
58.3	73.2		64	83.1		47.9	57		43.8	60.4		1371.8	1213.9		1241.4	1577.3		405.4	341.4		364.3	481.4
67.3	67.3		65.4	65.4		49.6	49.6		50.6	50.6		1000.7	1000.7		1162.1	1162.1		261.9	261.9		337.3	337.3
42.5	42.5		35.4	35.4		27.1	27.1		27	27		734.8	734.8		767.9	767.9		197.6	197.6		221.4	221.4
23.4	28.7		23.5	20.8		17.3	18.3		15.4	13.1		539.5	554.9		477.7	508.6		145.2	151.5		120.9	142.3
96.5	96.5		78.7	78.7		73.5	73.5		54.8	54.8		1269.9	1269.9		865	865		367.6	367.6		288.5	288.5
54.2	57.5		46.3	52.3		40.8	47.7		38.2	43.5		869.4	1004.1		894.2	889.6		222	272.7		244.7	272.7
36.9	36.9		34.4	34.4		17.6	17.6		23	23		392.3	392.3		486.4	486.4		106.4	106.4		133.7	133.7
27.8	20.4		30.3	25.6		21.9	15.2		23.4	19.1		479	434.7		459.1	466.4		143	134.2		133.4	147.6
32.5	26.3		26.8	25.5		20.3	14.7		19.9	19.4		528.1	513.4		424	434.8		164.3	178.6		114.7	124.9
81.2	81.2		54.7	54.7		60.3	60.3		43.4	43.4		1071.7	1071.7		1114.5	1114.5		311.9	311.9		381	381
45.1	45.1		41.4	41.4		32.9	32.9		27.6	27.6		2789.8	2789.8		1592.4	1592.4		415.5	415.5		700.2	700.2
33.8	33.8		33.6	33.6		23.1	23.1		23.9	23.9		643	643		771.5	771.5		190.9	190.9		239.1	239.1
36.4	35.4		33.5	33.1		27.6	24.7		18.2	23.9		770.4	770.4		605.5	605.5		214.6	214.6		188.1	188.1
57.9	64.1		51.7	52.7		43.8	48.6		41.1	39.2		1443.4	1574.3		1550.2	1479.6		350.1	420.8		445.6	415.8
43.2	43.2		56.5	56.5		37.6	37.6		42.8	42.8		1054.2	1054.2		1202.6	1202.6		296.4	296.4		354.1	354.1
83.5	83.5		63.5	63.5		49.8	49.8		43.1	43.1		1202.9	1202.9		1380	1380		502.1	502.1		524.8	524.8
42	42		37.2	37.2		28.8	28.8		19	19		844	844		478	478		215.6	215.6		155.9	155.9
42.7	42.7		31.9	31.9		34	34		15.9	15.9		812.3	812.3		402.1	402.1		240.4	240.4		109.5	109.5
72.4	72.4		61.3	61.3		42.1	42.1		55	55		1382.7	1382.7		1435.2	1435.2		394.8	394.8		338.1	338.1
54	54		41.4	41.4		33.5	33.5		22.3	22.3		1105	1105		393.8	393.8		353.8	353.8		128.7	128.7
53.7	53.7		49.9	49.9		40.4	40.4		33	33		1187.9	1187.9		1171.3	1171.3		329.6	329.6		361.6	361.6
50.6	50.6		43.2	43.2		37.4	37.4		30.3	30.3		942.4	942.4		723	723		255.8	255.8		185	185
87.6	94.9		58.4	68.1		67	75.1		48.3	52.7		1195.7	1347.1		994.1	1282.6		310.2	345		280.8	345
87.9	87.9		79.1	79.1		66.9	66.9		59.4	59.4		1342.3	1342.3		1182.9	1182.9		325	325		315.3	315.3
