# Supplementary material for: A 1-week diet break improves muscle endurance during an intermittent dieting regime in adult athletes: A pre-specified secondary analysis of the ICECAP trial
Source: PLoS One. 2021 Feb 25;16(2):e0247292. doi: 10.1371/journal.pone.0247292 (PMC7906362; doi:10.1371/journal.pone.0247292)
Supplement: S3 File — (CSV) [file pone.0247292.s003.csv]

pre db deficit	db deficit
-4254.54224	-2939.76208
-2842.73512	-1113.52976
-5551.9588	-4616.8348
-5243.51432	-3669.368
-3630.33128	-2784.452
-2534.12328	-504.04648
-3883.96536	-1404.1504
-2874.99376	-1671.80088
-887.008	-659.85864
-2674.78936	-92.048
-2026.22752	-587.05704
-2545.67112	-1262.35464
-1929.11688	-464.13112
-3541.21208	-2768.72016
-5066.07088	-2625.75288
-4560.56	-991.608
-4680.38976	-3060.596
-3074.02664	-3402.17776
-3195.1116	-2209.48672
-4348.97512	-3618.7416
-4455.41608	-1055.53952
-2677.76	-26.90312
-5125.4	-1651.46664
-3403.684	-657.18088
-4119.9848	-918.05328
-2585.75384	-829.77088
