# Supplementary material for: A 1-week diet break improves muscle endurance during an intermittent dieting regime in adult athletes: A pre-specified secondary analysis of the ICECAP trial
Source: PLoS One. 2021 Feb 25;16(2):e0247292. doi: 10.1371/journal.pone.0247292 (PMC7906362; doi:10.1371/journal.pone.0247292)
Supplement: S4 File — (CSV) [file pone.0247292.s004.csv]

PRE EI	DB EI
9934.61512	11249.39528
5422.464	7151.66936
6345.036	7280.16
5812.4128	7386.55912
4455.96	5301.83928
6493.568	8523.6448
6232.94664	8712.7616
6080.56536	7283.75824
6075.75376	6302.90312
9925.03376	12507.77512
9124.71824	10563.88872
6245.49864	7528.81512
9043.42312	10508.40888
7701.9072	8474.39912
6310.518	8750.836
6383.57064	9952.52264
6286.16712	7905.96088
6376.416	6048.26488
3795.47376	4781.09864
8213.77776	8944.01128
5928.05856	9327.93512
8917.90312	11568.76
8648.328	12122.26136
5809.77688	8556.28
9162.37424	12364.30576
5864.2944	7620.27736
