# Supplementary material for: A 1-week diet break improves muscle endurance during an intermittent dieting regime in adult athletes: A pre-specified secondary analysis of the ICECAP trial
Source: PLoS One. 2021 Feb 25;16(2):e0247292. doi: 10.1371/journal.pone.0247292 (PMC7906362; doi:10.1371/journal.pone.0247292)
Supplement: S5 File — (CSV) [file pone.0247292.s005.csv]

INITIALS	PEAK T FLEX IER 15	PEAK T FLEX IER 16		PEAK T EX IER 15	PEAK T EX IER 16		AV P FLEX IER 15	AV P FLEX IER 16		AV P EX IER 15	AV P EX IER 16		TOTAL W END FLEX IER 15	TOTAL W END FLEX IER 16		TOTAL W END EX IER 15	TOTAL W END EX IER 16		WORK LAST 1/3 END FLEX IER 15	WORK LAST 1/3 END FLEX IER 16		WORK LAST 1/3 END EX IER 15	WORK LAST 1/3 END EX IER 16
JG	107.1	116.7		331.4	347.2		85.3	98.1		215.7	247		1198.5	1584.6		2539.5	3032.7		288.9	467.9		685.3	883.8
BS	74.9	74.9		143.9	143.9		60.9	60.9		101.9	101.9		1368.4	1368.4		1970	1970		367.3	367.3		533.1	533.1
PP	107.7	138.8		213.4	245.9		75.9	102.9		110.6	153.3		1541	1823.6		2843.7	3089		368.2	486.2		720	719.4
LS	142.6	142.6		298.9	298.9		98.3	98.3		190.7	190.7		1465.6	1465.6		3425.1	3425.1		344.6	344.6		913	913
RB	67.1	67.1		153.2	153.2		55.9	55.9		111.7	111.7		1318.1	1318.1		2399.2	2399.2		278.5	278.5		556.6	556.6
SD	68.6	67.1		141.3	150.4		50.3	44.6		84.2	92.4		980.2	909.2		2027.7	1872.3		212.9	210.5		486.5	452.7
TD	118.3	118.3		280.6	280.6		103.3	103.3		201.1	201.1		2187.2	2187.2		4280.1	4280.1		638.9	638.9		1255.8	1255.8
AG	124	134.1		252.8	247.5		95.9	113.4		159.9	154.7		1657.8	2137.5		3272.7	3439.4		395.8	517.7		922.8	955
OS	56.6	56.6		103.2	103.2		36.7	36.7		55.1	55.1		818.9	818.9		1540	1540		261.1	261.1		466.4	466.4
AM	73.6	74.7		128.9	119		55.4	57.5		74.6	70.1		835.6	1087.2		1293.9	1588.8		303.6	318.2		455.3	486.2
NV	66	60.7		134.2	126.2		43.1	41.4		74.9	69.8		598.8	867.6		1357.1	1505.5		223.2	284.4		380.1	407.7
LD	210.7	210.7		288.1	288.1		39	39		193	193		1486.9	1486.9		4244.4	4244.4		478.2	478.2		1176.1	1176.1
DO	96.9	96.9		163.8	163.8		68.5	68.5		106.8	106.8		1380.6	1380.6		2533.6	2533.6		323.5	323.5		577.8	577.8
YH	49.3	49.3		119.1	119.1		36.9	36.9		76.3	76.3		864.2	864.2		1666.9	1666.9		219.3	219.3		431.5	431.5
JG	85.7	88.3		174.6	159		63.7	63.9		117.2	116.3		1213.8	1243.5		1922.2	2128.1		286.6	287.4		442.1	486.9
BT	113.8	122.4		179.8	174.9		94.2	86.3		126.5	123.2		1244.1	1584.7		1949.7	2878.3		299.5	362.8		556.4	708.1
RG	76.7	76.7		162.3	162.3		51.3	51.3		91.6	91.6		1454	1454		2670	2670		476.5	476.5		852.4	852.4
AR	129.6	129.6		255.7	255.7		96.8	96.8		149.1	149.1		2199.8	2199.8		4341.2	4341.2		567.8	567.8		1037.6	1037.6
CF	54.2	54.2		1159.4	1159.4		36.9	36.9		104.6	104.6		978	978		2427.2	2427.2		284.2	284.2		613.9	613.9
CH	89.5	89.5		162.3	162.3		64.4	64.4		100.8	100.8		1455.4	1455.4		2020.4	2020.4		331.5	331.5		486.9	486.9
RA	91.7	91.7		245.1	245.1		57.7	57.7		135.8	135.8		1273.1	1273.1		3365.7	3365.7		269.4	269.4		884.5	884.5
AK	61.8	61.8		139	139		39.9	39.9		84.7	84.7		1066.2	1066.2		2086.8	2086.8		231.4	231.4		510.8	510.8
RH	104.4	104.4		208.2	208.2		80.9	80.9		131.3	131.3		1579.3	1579.3		2617.9	2617.9		442.4	442.4		792.5	792.5
DS	103.2	103.2		200.1	200.1		74.9	74.9		130.9	130.9		577.9	577.9		1259.2	1259.2		250.6	250.6		492.6	492.6
JM	129.3	130.1		159.2	177.9		91.8	87.2		87.1	109.1		1081	1593.5		1764.6	2703.9		271.2	439.8		503.4	821.9
HB	109.8	109.8		304.7	304.7		77.9	77.9		187.7	187.7		1570.5	1570.5		3988.8	3988.8		392.3	392.3		1032.7	1032.7
