# Supplementary material for: A 1-week diet break improves muscle endurance during an intermittent dieting regime in adult athletes: A pre-specified secondary analysis of the ICECAP trial
Source: PLoS One. 2021 Feb 25;16(2):e0247292. doi: 10.1371/journal.pone.0247292 (PMC7906362; doi:10.1371/journal.pone.0247292)
Supplement: S6 File — (CSV) [file pone.0247292.s006.csv]

HUNGER 15	FULLNESS 15	DTE 15	PROSP 15	NAUSEA 15	IRRIT 15	SATIS 15	ALERT 15		HUNGER 16	FULLNESS 16	DTE 16	PROSP 16	NAUSEA 16	IRRIT 16	SATIS 16	ALERT 16
24	70	21	52	1	0	100	100		5	80	10	40	1	0	100	100
72	22	42	27	24	29	44	18		0	100	81	69	59	62	49	48
24	70	28	19	0	27	23	73		10	80	15	10	0	15	70	100
38	38	38	36	6	19	50	31		20	60	25	36	0	10	60	40
0	80	0	24	0	25	21	10		20	90	0	10	0	10	50	50
12	66	59	32	16	3	74	49		12	90	40	20	0	0	90	90
9	78	14	29	0	0	72	61		9	90	10	10	0	0	80	61
45	4	22	14	0	0	79	51		28	32	57	31	0	0	74	70
34	29	30	93	0	24	47	10		34	29	30	93	0	24	47	10
14	19	20	71	0	0	51	51		14	19	20	71	0	0	51	51
24	44	33	32	0	9	53	8		15	60	20	10	0	0	80	50
100	0	100	100	12	100	0	6		6	14	18	50	0	0	51	84
100	0	57	78	0	0	54	100		60	50	57	78	0	0	70	100
30	28	43	23	0	0	52	13		30	28	43	23	0	0	52	66
75	7	100	100	9	100	2	3		30	50	50	50	9	50	66	50
12	75	22	54	2	2	77	81		12	75	22	54	2	2	77	81
47	36	77	90	1	14	22	58		30	36	50	50	1	14	60	58
24	85	21	100	17	1	79	85		24	85	21	50	17	1	79	85
2	67	1	6	3	0	100	86		2	67	1	6	3	0	100	86
42	57	74	81	1	31	49	56		25	61	45	59	0	6	76	82
10	10	17	33	5	1	89	54		10	10	17	33	5	1	89	54
27	28	100	100	4	90	40	33		27	28	50	50	4	40	60	50
