# Supplementary material for: A 1-week diet break improves muscle endurance during an intermittent dieting regime in adult athletes: A pre-specified secondary analysis of the ICECAP trial
Source: PLoS One. 2021 Feb 25;16(2):e0247292. doi: 10.1371/journal.pone.0247292 (PMC7906362; doi:10.1371/journal.pone.0247292)
Supplement: S7 File — (CSV) [file pone.0247292.s007.csv]

WEIGHT W15 IER	WEIGHT W16 IER		FAT % 15 IER	FAT % 16 IER		FATG 15 IER	FATG 16 IER		FFM 15 IER	FFM 16 IER		REE 15 IER	REE 16 IER		REE 15 IER	REE 16 IER
78.35	78.8		7.2	9.1		6545	6535		72252	72657		1793.42	1873.36		7503.66928	7838.13824
60.6	60.91		24.3	24.5		14731	14956		45656	45731		1210.83	1298.54		5066.11272	5433.09136
79.2	80.9		14.1	14.5		10676	11157		68600	69008		2045.21	2176.39		8557.15864	9106.01576
92.4	92.1		25.3	25		22376	22178		69850	69748		2755.89	2764.98		11530.64376	11568.67632
61.4	61.43		28.2	28.3		17360	17380		43979	44029		1790.77	1801.82		7492.58168	7538.81488
54.25	55.03		18.6	17.5		9659	9209		44813	46052		1445.94	1422.43		6049.81296	5951.44712
74.4	76.55		9.9	11.5		8052	7924		66661	69005		1766.9	1510.27		7392.7096	6318.96968
54.68	55		29.4	29.4		15369	15523		38944	39269		1504.85	1362.43		6296.2924	5700.40712
49.16	49.72		18.3	16.8		8548	7989		40659	41853		1393.76	1424.35		5831.49184	5959.4804
107.65	108.25		29.6	28.7		30576	29966		76582	78143		2102.4	2128.24		8796.4416	8904.55616
66.45	66.75		19.5	19.3		12486	12370		54293	54574		1685.72	1786.51		7053.05248	7474.75784
57.02	56.74		20.2	19.5		11078	10627		46398	46422		1259.1	1329.47		5268.0744	5562.50248
65.85	66.15		9.1	8.6		5865	5520		60931	61166		1579.92	1590.2		6610.38528	6653.3968
73.1	73.74		25	24.9		17641	17623		55621	56636		1682.98	1847.67		7041.58832	7730.65128
83.05	84		22.3	21.6		17721	17375		65348	66703		1852.17	1712.03		7749.47928	7163.13352
79.05	79.15		32.1	33.1		24405	25158		54543	53886		1532.12	1537.55		6410.39008	6433.1092
77.31	78.65		29.8	30.2		22170	22908		54839	55441		1461.9	1687.31		6116.5896	7059.70504
62.44	62.71		22	21.9		13247	13237		49309	49589		1378.21	1434.35		5766.43064	6001.3204
51.2	51.6		22.8	22.7		11131	11197		40092	40568		1121.3	1253.29		4691.5192	5243.76536
109.1	109.6		31.5	31.4		33196	33238		75874	76361		2270.4	2291.59		9499.3536	9588.01256
76.65	76.4		27.7	27.6		20390	20250		56208	56031		1560.51	1738.76		6529.17384	7274.97184
80.2	80.65		17.4	17.3		13186	13260		67033	67390		1578.22	1622.51		6603.27248	6788.58184
88.5	88.6		11.2	10.9		9633	9380		79420	80061		1670.28	1742.55		6988.45152	7290.8292
63.9	64.65		30.7	29.6		18798	18361		45002	46273		1351.81	1443.73		5655.97304	6040.56632
86.45	88.6		14.7	13.8		12265	11827		74810	77760		2091.4	2313.31		8750.4176	9678.88904
58.7	59.5		13.7	13.4		7456	7406		51005	51759		1586.18	1685.2		6636.57712	7050.8768
